# Supplementary material for: Optimization of Approaches to Analysis of Lignin by Thermal Decomposition
Source: Polymers (Basel). 2023 Jun 28;15(13):2861. doi: 10.3390/polym15132861 (PMC10347083; doi:10.3390/polym15132861)
Supplement: Supplementary file 1 [file polymers-15-02861-s001.zip]

Archive with 1 entries (1 files):
- polymers-2439256-supplementary.pdf
